# Supplementary material for: Risk Assessment after ST-Segment Elevation Myocardial Infarction: Can Biomarkers Improve the Performance of Clinical Variables?
Source: J Clin Med. 2022 Feb 25;11(5):1266. doi: 10.3390/jcm11051266 (PMC8910980; doi:10.3390/jcm11051266)
Supplement: Supplementary file 1 [file jcm-11-01266-s001.zip]

Archive with 1 entries (1 files):
- jcm-1584585-supplementary.xlsx
