# Supplementary material for: Risk Assessment after ST-Segment Elevation Myocardial Infarction: Can Biomarkers Improve the Performance of Clinical Variables?
Source: J Clin Med. 2022 Feb 25;11(5):1266. doi: 10.3390/jcm11051266 (PMC8910980; doi:10.3390/jcm11051266)
Supplement: Supplementary file 1 [file jcm-11-01266-s001.zip › jcm-1584585-supplementary.xlsx]

## Sheet: Supplemental Table S1
Table S1: Baseline demographics and clinical characteristics as a function of in-hospital mortality, follow-up mortality, cardiovascular mortality, all-cause mortality and MACE
	All patients (n=253)	In-hospital mortality (n=33)	p-value	Follow-up mortality (n=22)	p-value	Cardiovascular mortality (n=38)	p-value	All-cause mortality (n=55)	p-value	MACE (n=63)	p-value
Patients’ characteristics
Sex
Woman, n (%)	66 (26.1)	11 (33.3)		8 (36.4)		17 (44.7)	0.005	19 (34.5)		20 (31.7)
Age (years), median (IQR)	66 (55-76)	73 (60-79)	0.048	74 (68-82)	<0.001	74 (63-80)	<0.001	74 (63-80)	<0.001	70 (58-77)
Height (m), median (IQR)	1.70 (1.64-1.72)	1.66 (1.60-1.72)		1.65 (1.56-1.70)	0.036	1.65 (1.60-1.71)		1.65 (1.60-1.70)	0.028	1.68 (1.64-1.72)
Weight (kg), median (IQR)	75.0 (70.0-82.0)	74.0 (70.0-80.0)		70 (59-83)		74.0 (68.0-80.0)		73.0 (68.0-80.0)	0.029	75.0 (70.0-84.0)
BMI (kg/m2), median (IQR)	26.1 (24.9-29.1)	25.9 (24.5-27.3)		25.7 (25.0-28.0)		25.9 (25.0-27.9)		25.7 (24.9-27.7)		26.0 (25.0-28.7)
Risk factors
Hypertension, n (%)	157 (62.1)	21 (63.6)		18 (81.8)		27 (71.1)		39 (70.9)		45 (71.4)
Dyslipidemia, n (%)	124 (49.0)	17 (51.5)		11 (50)		20 (52.6)		28 (50.9)		33 (52.4)
Smoking status, n (%)	110 (43.5)	14 (42.6)		6 (27.3)	0.040	14 (36.8)	0.002	20 (36.4)	0.025	25 (39.7)	0.046
T2D, n (%)	55 (21.7)	11 (33.3)		7 (31.8)		15 (39.5)		18 (32.7)	0.026	22 (34.9)	0.004
STEMI characteristics
Infarct location (n=247)
Anterior/anterolateral, n (%)	136 (54.6)	22 (68.8)		12 (54.6)		23 (62.2)		34 (64.2)		35 (56.5)
Lateral, n (%)	3 (1.20)	0 (0)		0 (0)		0 (0)		0 (0)		3 (1.60)
Inferior, n (%)	105 (42.2)	8 (25.0)	0.035	8 (36.4)		11 (29.7)		16 (30.2)	0.047	24 (38.7)
Posterior, n (%)	3 (1.20)	1 (3.10)		0 (0)		1 (2.70)		1 (1.90)		1 (1.60)
Killip-Kimball class
I, n (%)	125 (49.4)	0 (0)	<0.001	4 (18.2)	<0.001	1 (2.60)	<0.001	4 (7.30)	<0.001	20 (31.7)	0.001
II, n (%)	42 (16.6)	1 (3.10)	0.025	6 (27.3)	<0.001	5 (13.2)		7 (12.7)		9 (14.3)
III, n (%)	21 (8.30)	1 (3.10)		7 (31.8)	<0.001	6 (15.8)		8 (14.5)		7 (11.1)
IV, n (%)	65 (25.7)	31 (93.9)	<0.001	5 (22.7)	<0.001	26 (68.4)	<0.001	36 (65.5)	<0.001	27 (42.9)	<0.001
Cardiac arrest, n (%)	21 (8.30)	9 (27.27)	<0.001	2 (9.1)		5 (13.1)		11 (20.0)	<0.001	5 (7.93)
GRACE 2.0 Risk Score, median (IQR)	179 (145-232)	275 (235-299)	<0.001	219 (188-253)	<0.001	265 (222-286)	<0.001	245 (219-286)	<0.001	216 (152-275)	0.004
Ischemia time (min), median (IQR)	208 (160-320)	240 (180-330)		255 (180-350)		270 (185-390)	0.037	240 (180-350)		240 (180-420)	0.014
Heart rate (lpm), median (IQR)	79 (65-98)	110 (95-120)	<0.001	81 (68-100)		105 (75-120)	<0.001	100 (70-120)	<0.001	89 (70-120)	0.001
Heart rhythm
Sinusal, n (%)	218 (86.2)	24 (72.7)	0.016	16 (72.7)	0.021	30 (78.9)		40 (72.7)	0.001	54 (85.7)
Atrial fibrilation, n (%)	14 (5.50)	4 (12.1)		4 (18.2)	0.021	4 (10.5)		8 (14.5)	0.001	5 (7.90)
Atrial fluter, n(%)	1 (0.40)	1 (3.00)	0.010	0 (0)	0.021	1 (2.60)	0.017	1 (1.80)		1 (1.60)
Nodal, n (%)	11 (4.30)	2 (6.10)		0 (0)	0.021	1 (2.60)		4 (7.30)		1 (1.60)
Complete AV block, n (%)	6 (2.40)	0 (0)		2 (9.1)	0.021	0 (0)		0 (0)		0 (0)
Peacemaker, n (%)	3 (1.20)	2 (6.10)	0.006	0 (0)	0.021	2 (5.30)	0.012	2 (3.60)		2 (3.20)
Blood pressure
Systolic (mm Hg), median (IQR)	115 (85-135)	75 (65-80)	<0.001	127 (95-145)		80 (75-110)	<0.001	80 (70-125)	<0.001	105 (80-140)
Dyastolic (mm Hg), median (IQR)	70.0 (53-80)	40 (40-50)	<0.001	70 (60-80)		51 (40-70)	<0.001	50 (40-70)	<0.001	65.0 (45-80)
LVEF, % (IQR)	44 (35-55)	30 (20-40)	<0.001	39 (28-45)	0.006	30 (20-40)	<0.001	30 (24-40)	<0.001	89 (70-120)	0.002
No PCI, n (%)	13 (5.14)	5 (15.15)	0.005	1 (4.54)	0.025	5 (13.16)	0.015	6 (10.9)	0.028	7 (11.11)	0.013
Primary PCI (PPCI), n (%)	233 (92.1)	28 (84.8)		20 (91.9)		32 (84.2)		48 (87.3)		55 (87.3)
Nº affected vessels (n=251)
1, n (%)	140 (55.8)	7 (21.9)	<0.001	8 (36.4)	0.014	8 (21.6)	<0.001	15 (27.8)	<0.001	13 (21.3)	<0.001
2, n (%)	74 (29.5)	19 (59.4)	<0.001	7 (31.8)		19 (51.4)	0.002	26 (48.1)	0.001	29 (47.5)	0.025
3, n (%)	37 (14.7)	6 (18.8)		7 (31.8)	0.012	10 (27.0)	0.022	13 (24.1)	0.029	19 (31.1)	<0.001
Nº treated vessels PPCI (n=249)
0, n (%)	11 (4.40)	4 (13.3)	0.011	2 (9.1)		5 (14.3)	0.002	6 (11.5)	0.005	7 (11.9)	0.001
1, n (%)	227 (91.2)	21 (70.0)	<0.001	18 (81.8)	0.010	24 (68.6)	<0.001	39 (75.0)	<0.001	45 (76.3)	0.005
2, n (%)	11 (4.40)	5 (16.7)	<0.001	2 (9.1)		6 (17.1)	<0.001	7 (13.5)	<0.001	7 (11.9)	0.032
TIMI Coronary Grade Flow (n=248)
0, n (%)	7 (2.8)	4 (13.3)	<0.001	2 (9.1)		5 (13.2)	<0.001	6 (10.9)	<0.001	5 (8.47)	<0.001
1, n (%)	3 (1.2)	2 (6.67)		0 (0)		2 (5.26)	<0.001	2 (3.6)	<0.001	2 (3.39)	<0.001
2, n (%)	19 (7.5)	8 (26.7)		1 (4.54)		7 (18.42)	<0.001	9 (16.3)	<0.001	9 (15.25)	<0.001
3, n (%)	219 (86.6)	16 (53.3)		19 (86,36)		21 (63.1)	<0.001	35 (69.2)	<0.001	43 (72.89)	0.006
Medication at admission, n (%)
Acetylsalicylic acid	249 (98.4)	33 (100)		22 (100)		38 (100)		55 (100)		61 (96.8)
Clopidogrel	224 (88.5)	30 (90.9)		21 (95.5)		34 (89.5)		51 (92.7)		54 (85.7)
Prasugrel	15 (5.90)	0 (0)		0 (0)		0 (0)		0 (0)	0.035	3 (4.8)
Ticagrelor	14 (5.50)	1 (3.0)		1 (4.5)		2 (5.3)		2 (3.6)		5 (7.9)
Sodic heparin	249 (98.4)	31 (93.9)	0.027	22 (100)		36 (94.7)	0.048	53 (96.4)		60 (95.2)	0.020
Glycoprotein IIb/IIIa inhibitors	91 (36.0)	13 (39.4)		3 (13.6)		10 (26.3)		16 (29.1)		21 (33.3)
Statins	75 (29.6)	31 (93.9)	0.006	22 (100)	0.024	36 (94.7)	0.012	53 (96.4)		61 (96.8)
β-blockers	39 (15.4)	3 (9.1)		6 (27.3)		6 (15.8)		9 (16.4)		10 (15.9)
ACE2 inhibitors/ARBs	103 (40.7)	13 (39.4)		16 (72.7)	0.006	21 (55.3)	0.048	29 (52.7)	0.040	33 (52.4)	0.030
Laboratory variables, median (IQR)
Sodium (mmol/L)	138 (136-140)	140 (134-142)		138 (136-140)		137 (134-140)		138 (135-141)		138 (135-140)
Potassium (mmol/L)	3.80 (3.43-4.10)	3.90 (3.18-4.10)		3.99 (3.54-4.25)		3.96 (3.55-4.24)		3.96 (3.39-4.24)		3.90 (3.53-4.16)
Glucose (mmol/L)	8.90 (7.10-12.60)	13.5 (10.5-19.5)	<0.001	9.8 (8.5-18.1)	0.017	12.7 (9.40-17.1)	<0.001	13.1 (9.10-19.3)	<0.001	10.2 (7.80-15.1)	0.012
Urea (mmol/L)	7.00 (5.00-9.00)	8.00 (7.00-12.00)		9.0 (7.0-10.0)	0.001	9.00 (7.00-14.0)	<0.001	8.00 (7.00-12.00)	<0.001	8.0 (6.00-11.0)	<0.001
Creatinine (µmol/L)	82.0 (69.0-106)	116 (87.0-148)	<0.001	102 (76-124)	0.008	116 (89.0-154)	<0.001	111 (81.0-139)	<0.001	98.0 (73.0-126)	<0.001
eGFR (CKD-EPI; mL/min/1,73 m2)	81.5 (62.5-90)	53.5 (35.0-69.5)	<0.001	63.1 (52.3-68.6)	<0.001	53.1 (35.2-63.6)	<0.001	57.0 (42.1-68.6)	<0.001	63.0 (49.2-90)	<0.001
AST (U/L)	63 (28-168)	175 (47.0-363)	0.003	84 (29-168)		168 (56.0-323)	0.002	111 (37.0-277)	0.005	76.0 (37-267)	0.044
ALT (U/L)	33 (20.0-69.0)	89.0 (21.0-190)	0.004	28 (20-41)		46.0 (20.0-108)	0.013	41.0 (20.0-140)		36.0 (20-108)
CK (U/L)	290 (139-804)	225 (140-1599)		189 (137-825)		372 (144-1599)		205 (137-1272)		367 (159-831)
Hemoglobin (g/L)	136 (123-152)	134 (118-151)		121 (108-132)	0.001	128 (108-150)	0.007	128 (110-150)	0.008	135 (111-154)
Hematocrit (L/L)	40.0 (36.0-44.0)	39.0 (35.0-45.0)		36.0 (34.0-41.0)	0.009	38.0 (33.0-43.0)	0.022	38.0 (34.0-44.0)		40.0 (34.0-45.0)
Platelets (x109/L)	212 (169-252)	206 (141-240)		214 (146-294)		203 (137-251)		208 (142-256)		208 (146-258)
Leukocytes (x109/L)	11.86 (9.42-14.8)	13.9 (10.9-17.5)	0.010	10.33 (7.92-14.97)		11.2 (7.92-15.0)		12.8 (9.07-16.5)		12.6 (9.06-15.3)
HbA1c (%)	5.70 (5.40-6.10)	6.10 (5.50-7.10)		5.9 (5.6-6.7)		6.10 (5.70-6.70)	0.027	6.00 (5.60-6.70)	0.019	5.90 (5.50-6.70)
Total cholesterol (mmol/L)	4.34 (3.59-5.09)	3.43 (2.56-4.13)	<0.001	3.90 (3.37-4.51)		4.16 (3.17-4.50)	<0.001	3.59 (2.88-4.37)	<0.001	4.14 (3.90-5.58)
HDL cholesterol (mmol/L)	0.97 (0.82-1.15)	0.82 (0.74-0.96)	0.015	0.95 (0.81-1.26)		0.94 (0.79-1.35)		0.88 (0.70-1.07)	0.048	0.92 (0.84-1.13)
LDL cholesterol (mmol/L)	2.66 (2.02-3.39)	2.11 (1.42-2.87)	<0.001	2.41 (2.10-3.73)		2.42 (1.70-3.45)	<0.001	2.13 (1.48-2.87)	0.001	2.48 (1.67-3.92)
CT-IGFBP-4 (µg/L)	48.7 (32.9-67.8)	69.2 (42.6-90.8)	0.004	70.9 (56.9-86.7)	<0.001	70.0 (47.3-97.9)	<0.001	69.7 (43.8-90.8)	<0.001	60.5 (40.4-83.4)	0.003
hs-cTnT (ng/L)	373 (84-1614)	1140 (159-3030)	0.015	830 (145-2870)		1722 (291-3246)	<0.001	1000 (141-3000)	0.012	1068 (146-2861)	0.010
NT-proBNP (ng/L)	50.8 (99 -1897)	2786 (519-14004)	<0.001	1923 (716-9353)	<0.001	5147 (766-18096)	<0.001	2201 (562-12901)	<0.001	1118 (220-11601)	<0.001
GDF-15 (ng/L)	2297 (1328-5323)	13144 (5450-20000)	<0.001	4892 (2149-7881)	0.001	10226 (3225-20000)	<0.001	6989 (3215-19875)	<0.001	3504 (1611-12805)	0.004
p-value patients meeting outcome vs. Patients without the outcome (continuous variables: Mann-Whitney U test; categorical variables: χ² test) only indicated when significative
Abbreviations: ACE2: Angiotensin-converting enzyme 2, ARBs: Angiotensin II receptor blockers, BMI: Body mass index, T2D: Type 2 diabetes, PCI: Percutaneous coronary intervention, GRACE 2.0: Global Registry of Acute Coronary Events, LVEF: Left ventricular ejection fraction, TIMI:Thrombolysis In Myocardial Infarction, eGFR CKD-EPI: Estimated glomerular filtration rate by the Chronic Kidney Disease …

## Sheet: Supplementary Table S2
Table S2: Cutoffs values of CT-IGFBP-4, hs-cTnT, NT-proBNP and GDF-15 for the different outcomes.
	In-hospital mortality		Follow-up mortality		Cardiovascular mortality		All-cause mortality		MACE
Biomarker	Cut-off	Sensitivity/ Specificity (%)	Cut-off	Sensitivity/ Specificity (%)	Cut-off	Sensitivity/ Specificity (%)	Cut-off	Sensitivity/ Specificity (%)	Cut-off	Sensitivity/ Specificity (%)
CT-IGFBP-4 (µg/L)	63.0	57.6/74.1	55.3	77.3/63.1	63.0	63.2/77.2	63.0	61.8/78.9	63.0	50.8/72.1
hs-cTnT (ng/L)	988	54.5/69.1	752	54.6/67.7	988	65.8/71.6	988	50.9/70.7	988	52.4/72.1
NT-proBNP (ng/L)	1454	63.6/76.6	1265	77.3/63.1	1454	77.1/78.9	1454	60.0/80.1	1454	49.2/78.2
GDF-15 (ng/L)	3124	96.7/68.3	2724	68.2/69.7	2893	86.1/66.5	2893	86.3/70.6	2893	59.0/64.7

## Sheet: Supplementary Table S3 
Table S3: Kaplan Meier survival analysis with survival rates per subgroups
	In-hospital mortality				Follow-up mortality				Cardiovascular mortality
Biomarker	Cutoff	Log-Rank χ² (p-value)	Survival rate patients > cutoff (%)*	Survival rate patients < cutoff (%)**	Cutoff	Log-Rank χ² (p-value)	Survival rate patients > cutoff (%)*	Survival rate patients < cutoff (%)**	Cutoff	Log-Rank χ² (p-value)	Survival rate patients > cutoff (%)*	Survival rate patients < cutoff (%)**
		(p-value)
CT-IGFBP-4 (µg/L)	63.0	14.33 (<0.001)	75.0	92.1	55.3	23.56 (<0.001)	79.7	96.1	63.0	23.99 (<0.001)	67.6	92.2
hs-cTnT (ng/L)	988	7.33 (0.007)	79.1	91.0	752	4.48 (0.034)	88.4	92.8	988	20.92 (<0.001)	70.9	92.2
NT-proBNP (ng/L)	1454	22.90 (<0.001)	71.6	93.3	1265	14.41 (<0.001)	85.7	98.2	1454	40.71 (<0.001)	63.5	93.9
GDF-15 (ng/L)	3124	61.67 (<0.001)	68.9	99.3	2724	16.39 (<0.001)	86.2	94.8	2893	38.01 (<0.001)	69.1	95.5
	All-cause mortality				MACE
Biomarker	Cutoff	Log-Rank χ² (p-value)	Survival rate patients > cutoff (%)*	Survival rate patients < cutoff (%)**	Cutoff	Log-Rank χ² (p-value)	Survival rate patients > cutoff (%)*	Survival rate patients < cutoff (%)**
CT-IGFBP-4 (µg/L)	63.0	35.43 (<0.001)	54.1	88.3	63.0	23.99 (<0.001)	62.2	80.4
hs-cTnT (ng/L)	988	9.43 (0.002)	67.4	83.8	988	9.43 (0.002)	61.6	82.0
NT-proBNP (ng/L)	1454	35.74 (<0.001)	55.4	87.7	1454	35.74 (<0.001)	58.1	82.1
GDF-15 (ng/L)	2893	62.72 (<0.001)	56.4	93.5	2893	62.72 (<0.001)	64.9	81.8
* red line in Kaplan Meier plots
** blue line in Kaplan Meier plots
In-hospital mortality

## Sheet: Supplementary Table S4
Table S4: Discrimination (AUC and IDI) of the clinical model plus the addition of the log-transformed concentrations of CT-IGFBP-4, hs-cTnT, NT-proBNP and GDF-15 for the different outcomes.
	In-hospital mortality			Follow-up mortality			Cardiovascular mortality			All-cause mortality			MACE
	AUC (IC95%)	p-value	IDI %	AUC (IC95%)	p-value	IDI %	AUC (IC95%)	p-value	IDI %	AUC (IC95%)	p-value	IDI %	AUC (IC95%)	p-value	IDI %
			(p-value)			(p-value)			(p-value)			(p-value)			(p-value)
Clinical Model (CM)	0.925	Ref	Ref	0.770	Ref	Ref	0.900	Ref	Ref	0.894	Ref	Ref	0.702	Ref	Ref
	(0.885-0.954			(0.695-0.844)			(0.851-0.950)			(0.853-0.937)			(0.621-0.783)
CM + log CT-IGFBP-4	0.926	NS	NS	0.775	NS	NS	0.901	NS	NS	0.895	NS	NS	0.704	NS	NS
	(0.892-0.960)			(0.697-0.853)			(0.853-0.950)			(0.854–0.937)			(0.623-0.785)
CM + log hs-cTnT	0.925	NS	NS	0.771	NS	NS	0.912	NS	3.55 (0.035)	0.898	NS	NS	0.705	NS	2.02 (0.022)
	(0.891-0.958)			(0.694-0.847)			(0.864-0.960)			(0.857–0.940)			(0.624-0.785)
CM + log NT-proBNP	0.925	NS	NS	0.775	NS	NS	0.912	NS	NS	0.896	NS	NS	0.712	NS	NS
	(0.890-0.959)			(0.694-0.854)			(0.851-0.950)			(0.855–0.937)			(0.630-0.793)
CM + log hs-cTnT + log NT-proBNP	-	-	-	-	-	-	0.917	NS	5.58 (0.016)	-	-	-	-	-	-
CM + log hs-cTnT + log NT-proBNP							(0.864-0.961)
CM + log GDF-15	0.927	NS	2.97 (0.046)	0.783	NS	NS	0.901	NS	NS	0.895	NS	NS	0.704	NS	NS
	(0.888-0.967)			(0.697-0.853)			(0.851-0.950)			(0.854–0.937)			(0.623-0.784)
CM + Multibiomarker	0.931	NS	3.50 (0.022)	0.774	NS	NS	0.920	NS	5.70 (0.016)	0.900	NS	NS	0.718	NS	3.12 (0.006)
	(0.893-0.969)			(0.701-0.865)			(0.875-0.962)			(0.859–0.940)			(0.637-0.798)
Abbreviations: IC95%: 95% Confidence interval; IDI: Integrated Discrimination Index; NS: Non-significative (p>0.05); p-value of the comparison (DeLong’s test) with the clinical model (CM); Ref: Reference model for comparison

## Sheet: Supplementary Table S5
Table S5: Calibration (Hosmer-Lemeshow test, Brier Score and AIC) of the clinical model plus the addition of the log-transformed concentrations of CT-IGFBP-4, hs-cTnT, NT-proBNP and GDF-15 for the different outcomes.
	In-hospital mortality			Follow-up mortality			Cardiovascular mortality			All-cause mortality			MACE
	H-L	Brier Score	AIC	H-L	Brier Score	AIC	H-L	Brier Score	AIC	H-L	Brier Score	AIC	H-L	Brier Score	AIC
Clinical Model (CM)	0.980	0.072	120	0.412	0.075	141	0.880	0.079	142	0.953	0.105	177	0.738	0.161	264
CM + log CT-IGFBP-4	0.985	0.071	122	0.339	0.074	142	0.720	0.079	143	0.920	0.105	178	0.513	0.160	265
CM + log hs-cTnT	0.996	0.072	122	0.210	0.075	143	0.959	0.075	137	0.954	0.105	178	0.257	0.159	263
CM + log NT-proBNP	0.986	0.072	122	0.420	0.075	143	0.633	0.077	137	0.940	0.105	178	0.157	0.157	262
CM + log hs-cTnT + log NT-proBNP	-	-	-	-	-	-	0.806	0.073	135	-	-	-	-	-	-
CM + log GDF-15	0.506	0.067	119	0.554	0.074	142	0.782	0.079	144	0.512	0.104	177	0.715	0.161	266
CM + Multibiomarker	0.499	0.067	124	0.515	0.073	147	0.784	0.073	138	0.745	0.104	182	0.149	0.155	265
Abbreviations: AIC: Akaike Information criterion; H-L: Hosmer-Lemeshow test
